# Supplementary material for: Mechanisms, Management and Prognosis of Paraneoplastic Hypercalcemia in Penile Squamous Cell Carcinoma: A Structured Review
Source: J Clin Med. 2026 Feb 27;15(5):1809. doi: 10.3390/jcm15051809 (PMC12986287; doi:10.3390/jcm15051809)
Supplement: Supplementary file 1 [file jcm-15-01809-s001.zip]

Archive with 1 entries (1 files):
- jcm-4148636-supplementary.pdf
